# Supplementary material for: Potent broadly neutralizing antibodies mediate efficient antibody-dependent phagocytosis of HIV-infected cells
Source: PLoS Pathog. 2024 Oct 28;20(10):e1012665. doi: 10.1371/journal.ppat.1012665 (PMC11542898; doi:10.1371/journal.ppat.1012665)
Supplement: S1 File — (XLSX) [file ppat.1012665.s003.xlsx]

## Sheet: Fig 1
Fig 1B
Antibody Concentration (ng/ml)	DEN3			A32			10-1074			3BNC117			2G12
500	476.84	472.934	469.92	309.205	295.104	315.398	978.092	985.446	999.474	1121.25	1084.25	1051.34	1042.81	1040.75	1016.06
50	498.13	494.13	500.872	408.682	399.945	393.984	713.28	752.328	748.237	953.127	921.536	886.912	910.74	919.448	923.448
5	491.441	491.665	489.325	558.195	562.974	549.63	536.844	559.625	590.31	597.412	571.032	569.796	501.534	494.375	529.474
	DEN3			F240			10E8			PGT145			PGT121
500	287.18	291.342	303.355	529.221	531.608	538.895	446.04	434.358	424.53	1730.3	1789.78	1730.3	567.3	590.55	546.22
50	304.878	300.546	313.786	633.846	649.143	621.179	481.896	491.568	507.104	1159.68	1134.31	1174.66	406.192	404.504	363.3
5	290.277	297.72	292.383	586.5	577.656	596.316	366.696	363.545	358.094	533.911	528.003	533.52	336.98	335.296	321.793
Fig 1C
Antibody	GMFI
DEN3	130
A32	567
10-1074	705
3BNC117	1594
2G12	6481
DEN3	111
F240	692
10E8	609
PGT145	1282
PGT121	661
Fig 1D
Antibody	AUC 1	AUC 2
DEN3	240704	295062
A32	180724	246446
10-1074	417519	428586
3BNC117	485130	451569
2G12	471087	458261
DEN3	148578	190460
F240	290277	256499
10E8	228179	244196
PGT145	691907	602283
PGT121	232115	252667
Fig 1E
Antibody	Env Binding 𝚫GMFI	ADCP 𝚫AUC	Virus
A32	435.5	-54298	HIV-1 NL4-3
10-1074	542	155170	HIV-1 NL4-3
3BNC117	1393.5	200466	HIV-1 NL4-3
2G12	5732.5	196791	HIV-1 NL4-3
F240	793	103869	HIV-1 NL4-3
10E8	684	66668.5	HIV-1 NL4-3
PGT145	1140.5	477576	HIV-1 NL4-3
PGT121	481	72872	HIV-1 NL4-3

## Sheet: Fig 2
Fig 2B
Antibody Concentration (ng/ml)
	3BNC117			DEN3
500	8328.22	10099.8	8750.57	1533.93	1315.65	1468.19
50	8482.53	5127.09	8252.56	1983.28	1265.9	1386.35
5	1570.88	2079.32	1193.85	1288.38	922.952	1442.84
Fig 2C
Antibody Concentration (ng/ml)	3BNC117			DEN3
500	43.73	46.38	39.63	15.35	22.33	10.35
50	37.15	28.3	38.51	17.88	10.74	9.74
5	13.35	20.19	13	18.03	13.1	11.29

## Sheet: Fig 4
Fig 4A
Antibody Concentration (ng/ml)	DEN3			A32			10-1074			3BNC117			2G12
500	122.202	127.464	126.996	132.88	133.32	137.52	924	927.696	923.419	968.085	909.074	918.778	714.318	683.353	692.594
50	130.713	136.406	136.591	172.272	167.58	168.15	551.286	536.544	561.694	760.95	743.774	753.324	554.916	556.565	554.241
5	139.25	137.514	141.564	183.744	182.85	181.7	172.542	188.679	180.209	298.89	305.488	317.262	222.948	217.328	227.338
	DEN3			F240			10E8			PGT145			PGT121
500	169.925	184.549	164.5	301.496	287.675		218.618	215.832	242.49	459.546	451.44	457.942	677.044	672.084	672.203
50	184.128	191.664	182.748	312.664	306.9	284.4	261.525	273.644	268.548	251.672	270.18	264	395.549	363.375	408.94
5	192.402	176.715	213.92	319.872	325.144	318.33	197.538	184.652	193.564	177.483	185.6	179.498	178.227	162.192	157.53
Fig 4B			Fig 4C
Antibody	GMFI		Antibody	AUC 1	AUC 2
DEN3	132		DEN3	64693	62374
A32	226		A32	76301	58676
10-1074	526		10-1074	348280	295245
3BNC117	1380		3BNC117	402897	323728
2G12	1330		2G12	299199	240485
DEN3	50		DEN3	89375	95879
F240	118		F240	148084	165850
10E8	92		10E8	121395	142070
PGT145	178		PGT145	171572	185824
PGT121	594		PGT121	251683	266720
Fig 4D
Antibody Concentration (ng/ml)	DEN3			A32			10-1074			3BNC117			2G12
500	86.352	85.803	87.688	99.924	96.647	96.012	259.776	247.086	269.709	227.487	225.952	227.392	260.982	243.82	250.86
50	90.09	97.02	94.587	95.68	101.974	105.779	165.22	152.725	168	156.648	162.121	159.061	222.882	217.356	228.177
5	94.095	97.65	100.352	112.665	103.66	108.77	110.88	108.945	101.888	88.972	88.618	85.089	130.032	109.008	112.646
	DEN3			F240			10E8			PGT145			PGT121
500	42.4536	36.9376	44.7914	92.736	96.525	105.488	250.47	241.755	255.442	739.431	753.349	749.251	395.514	389.893	389.632
50	57.663	52.7696	56.8656	124.709	130.752	122.794	221.44	207.705	198.462	618.42	622.944	615.384	196.28	211.991	198.1
5	65.4121	58.8406	66.6813	146.28	149.617	155.722	139.695	160.544	147.744	180.264	175.198	179.994	72.924	63.7844	75.192
Fig 4E			Fig 4F
Antibody	GMFI		Antibody	AUC 1	AUC 2
DEN3	95		DEN3	55878	44919
A32	241		A32	60021	49415
10-1074	211		10-1074	117853	100746
3BNC117	325		3BNC117	93194	92453
2G12	1638		2G12	139171	114457
DEN3	111		DEN3	49489	24548
F240	216		F240	60947	56699
10E8	442		10E8	123491	111212
PGT145	926		PGT145	266496	325350
PGT121	558		PGT121	106833	139743
Fig 4G
Antibody Concentration (ng/ml)	DEN3			A32			10-1074			3BNC117			2G12
500	85.8372	83.0676	85.914	99.099	99.644	104.16	165.88	165.784	157.8	190.684	198.404	195.58	319.29	317.699	307.88
50	92.6196	79.8024	90.228	117.975	112.472	103.474	126.063	119.14	124.122	143.78	145.054	150.29	258.043	277.882	293.2
5	89.404	100.456	91.908	113.884	121.407	107.052	110.833	104.014	112.768	113.652	115.092	111.228	148.614	154.09	146.25
	DEN3			F240			10E8			PGT145			PGT121
500	87.2208	88.6185	93.5883	103.877	119.238	107.498	146.44	142.8	134.938	293.904	296.694	289.062	102.419	105.149	109.586
50	111.325	96.5448	100.608	125.208	132.549	103.992	145.256	154.284	142.004	269.479	253.936	253.55	84.9761	108.44	96.1286
5	97.8166	86.5132	91.2858	136.408	130.758	114.555	116.3	112.266	111.374	112.888	122.76	110.898	84.5596	84.118	90.5592
Fig 4H			Fig 4I
Antibody	GMFI		Antibody	AUC 1	AUC 2
DEN3	143		DEN3	42893	39273
A32	306		A32	52834	52453
10-1074	180		10-1074	69636	68983
3BNC117	295		3BNC117	82628	79703
2G12	1516		2G12	142635	168466
DEN3	144		DEN3	44989	47724
F240	213		F240	52728	57503
10E8	272		10E8	71917	70790
PGT145	817		PGT145	112751	132673
PGT121	335		PGT121	51071	49618
Fig 4J
Antibody	Env Binding 𝚫GMFI	ADCP 𝚫AUC	Virus
A32	85.95	3955	HIV-1 JR-FL
10-1074	342.95	258229	HIV-1 JR-FL
3BNC117	1132.45	299779	HIV-1 JR-FL
2G12	1207.95	206308	HIV-1 JR-FL
F240	62.85	64340	HIV-1 JR-FL
10E8	42.55	39105.5	HIV-1 JR-FL
PGT145	95.85	86071	HIV-1 JR-FL
PGT121	468.85	166574	HIV-1 JR-FL
A32	145.85	4319.5	HIV-1 JR-CSF
10-1074	124.85	58901	HIV-1 JR-CSF
3BNC117	277.35	42425	HIV-1 JR-CSF
2G12	1823.35	76415.5	HIV-1 JR-CSF
F240	107.15	21804.5	HIV-1 JR-CSF
10E8	250.65	80333	HIV-1 JR-CSF
PGT145	768.65	258904	HIV-1 JR-CSF
PGT121	441.15	86269.5	HIV-1 JR-CSF
A32	144.5	11560.5	HIV-1 CH77
10-1074	43	28226.5	HIV-1 CH77
3BNC117	151	40082.5	HIV-1 CH77
2G12	1220.5	114468	HIV-1 CH77
F240	83.5	8759	HIV-1 CH77
10E8	170	24997	HIV-1 CH77
PGT145	725.5	76355.5	HIV-1 CH77
PGT121	209	3988	HIV-1 CH77

## Sheet: Fig 5
Fig 5A
Antibody Concentration (ng/ml)	DEN3			A32			10-1074			3BNC117			2G12				Antibody	GMFI
500	176.41	201.5	186.34	227.673	265.02	245.7	727.168	744.04	743.094	852.715	847.346	867.64	670.697	632.764	624.099
50	186.966	211.42	213.73	284.937	315.536	315.414	552.752	615.696	677.396	718.479	715.392	736.812	601.128	574.123	625.966		DEN3	129
5	200.64	202.246	208.808	338.778	311.372	329.178	282.15	325.149	275.808	503.818	490.312	466.956	339.304	295.74	279.882		A32	198
																	10-1074	376
	DEN3			F240			10E8			PGT145			PGT121				3BNC117	838
500	176.128	173.376	168.25	345.32	350.622	347.32	395.125	430.848	411.804	584.773	652.272	626.738	859.56	831.186	860.09		2G12	1477
50	206.608	182.52	174.408	460.085	467.584	443.88	431.112	453.751	460.009	409.003	393.328	448.38	751.825	672.67	722.238		DEN3	181
5	203.32	175.914	199.178	475.167	457.32	453.534	351.712	346.706	354.078	199.699	199.728	205.568	276.9	258.587	272.64		F240	233
																	10E8	306
																	PGT145	277
																	PGT121	601
Fig 5B
Antibody Concentration (ng/ml)	DEN3			A32			10-1074			3BNC117			2G12				Antibody	GMFI
500	151.452	161.131	161.604	205.446	221.676	197.145	731.44	736.76	760.746	760.46	757.6	777.084	651.714	616.878	609.048
50	167.44	151.892	156.78	250.908	249.26	253.914	639.432	640.146	653.499	676.6	685.6	683.445	575.405	570.36	576.498		DEN3	110
5	144.088	154.636	168.756	249.696	300.033	263.61	310.726	346.634	273.75	450.18	425.661	434.52	312.244	337.61	325.755		A32	207
																	10-1074	323
	DEN3			F240			10E8			PGT145			PGT121				3BNC117	720
500	114.072	115.913	126.144	256.998	264.203	290.607	332.332	334.656	323.186	639.723	664.008		723.894	763.42	793.224		2G12	1008
50	179.645	212.608	176.792	467.687	414.05	454.24	410.832	358.046	388.752	244.608	324.87	290.16	558.543	662.288	470.02		DEN3	176
5	158.46	167.874	223.184	427.95	462.948	454.608	260.324	314.88	305.816	142.439	152.075	156.236	181.125	176.592	227.338		F240	252
																	10E8	433
																	PGT145	300
																	PGT121	779
Fig 5C
	DEN3			A32			10-1074			3BNC117			2G12
Antibody Concentration (ng/ml)	145.26	146.015	134.379	160.992	167.992	149.264	724.896	756.059	753.199	829.343	764.025	805.8	572.324	606.43	717.554		Antibody	GMFI
500	164.395	178.432	167.48	217.62	217.042	249.942	569.8	595.2	640.668	776.08	709.716	712.255	555.893	564.828	582.855
50	163.35	165.85	167.315	254.88	240.09	246.297	229.175	245.055	238.42	420.801	449.712	418.545	255.012	280.731	253.33		DEN3	252
5																	A32	378
																	10-1074	513
	DEN3			F240			10E8			PGT145			PGT121				3BNC117	955
500	175.44	164.88		361.362	380.475	265.456	384.912	396.704	379.288	608.652	581.504	577.775	649.602	673.929	683.388		2G12	1278
50	147.735	141.74	136.9	338.43	380.475	359.436	370.978	378.01	356.439	407.132	407.53	438.88	484.103	465.76	469.287		DEN3	158
5	196.152	194.509	151.731	356.643	320.677	343.656	251.658	323.749	256.128	180.318	178.36	164.422	246.328	257.25	229.4		F240	239
																	10E8	378
																	PGT145	319
																	PGT121	912
Fig 5D					Fig 5E
Antibody	AUC 1	AUC 2	AUC3		Antibody	Env Binding 𝚫GMFI	ADCP 𝚫AUC	Virus
DEN3	78349	77748	97406		A32	97.3333	32607.3	HIV-1 JR-FL
A32	115132	97908	138285		10-1074	240.333	242327	HIV-1 JR-FL
10-1074	333633	321874	324978		3BNC117	674	283596	HIV-1 JR-FL
3BNC117	350729	370945	382617		2G12	1090.67	208480	HIV-1 JR-FL
2G12	290227	288686	300029		F240	69.6667	103396	HIV-1 JR-FL
DEN3	89661	77777	77530		10E8	200.667	109196	HIV-1 JR-FL
F240	201793	181195	172167		PGT145	127	165534	HIV-1 JR-FL
10E8	211679	176375	184502		PGT121	592.333	239177	HIV-1 JR-FL
PGT145	247505	220970	239935
PGT121	374479	314923	273096

## Sheet: Fig 6
Fig 6A
Antibody Concentration (ng/ml)	DEN3			A32			PGT145			3BNC117
500	119.244	118.91	118.332	117.072	93.8208	105.575	492.96	477.696	479.927	772.374	756.811	801.024
50	128.856	133.701	133.38	133.38	126.365	124.25	291.369	293.04	292.578	566.577	588.335	600.376
5	124.751	138.598	133.062	145.266	138.645	150.969	211.95	214.616	197.316	197.298	188.376	167.826
Fig 6B
Antibody Concentration (ng/ml)	DEN3			A32			PGT145			3BNC117
1000	106.7	99.192	109.655	264.745	311.436	263.411	124.979	133.121	124.186	350.07	420.785	368.09
100	116.657	119.398	128.872	276.47	306.242	297.198	102.066	132.241	135.833	357.263	409.624	339.481
10	110.218	120.738	112.686	155.87	157.693	152.053	103.606	106.505	110.227	235.91	257.945	297.284
Fig 6C						Fig 6D
Antibody	AUC1	AUC2	AUC3	AUC4		Antibody	AUC1	AUC2
DEN3	64693	62374	95879	89000		DEN3	64138	112700
A32	76301	58676				A32	209998	278108
PGT145	185824	171572				PGT145	64671	123221
3BNC117	402897	323728				3BNC117	322901	365260
Fig 6E
Antibody Concentration (ng/ml)	DEN3			10E8v4 IgG1			10E8v4 IgG3			PGT121
500	153.18	148.393	153.608	316.096	321.552	310.708	477.402	460.083	474.866	1013.46	990.88	998.286
50	155.118	180.316	168.492	339.66	347.06	335.986	506.041	468.16	493.698	555.072	572.01	555.56
5	176.472	168.72	167.272	257.796	276.968	263.026	388.8	382.652	396.501	210.7	231.591	231.518
Fig 6F
Antibody Concentration (ng/ml)	DEN3			10E8v4 IgG1			10E8v4 IgG3			PGT121
1000	42.5088	38.929	39.7454	234.913	241.156	209.085	386.041	377.537	406.924	49.1965	50.31	49.5924
100	56.7768	46.5257	52.5189	188.281	172.454	172.775	348.139	371.41	339.514	52.1044	68.4297	56.6531
10	47.1843	57.6047	53.331	76.0654	78.7324	74.88	190.242	175.017	197.017	55.7042	50.2874	59.0843
Fig 6G						Fig 6H
Antibody	AUC1	AUC2				Antibody	AUC1	AUC2
DEN3	79556	89088				DEN3	46260	64278
10E8v4 IgG1	161483	146352				10E8v4 IgG1	194247	208128
10E8v4 IgG3	235788	210630				10E8v4 IgG3	358755	453767
PGT121	369068	348601				PGT121	54077	67457

## Sheet: S2 Fig
S2 FigA
Antibody Concentration (ng/ml)	DEN3			F240			PGT121				Antibody	GMFI
500	108.808	102.258	113.907	196.819	189.108	184.496	1273.29	1254.88	1246.64
50	104.31	92.19	98.838	223.704	223.56	228.656	720.513	738.868	730.048		DEN3	139
5	112.344	117.173	119.168	194.674	204.937	197.538	205.218	218.984	220.116		F240	143
											PGT121	465
S2 Fig B
Antibody	AUC1	AUC2
DEN3	51353	112278
F240	103024	130350
PGT121	468571	307172
